# Supplementary material for: A Systematic Method for the Identification of Aporphine Alkaloid Constituents in Sabia schumanniana Diels Using UHPLC-Q-Exactive Orbitrap/Mass Spectrometry
Source: Molecules. 2022 Nov 7;27(21):7643. doi: 10.3390/molecules27217643 (PMC9656101; doi:10.3390/molecules27217643)
Supplement: Supplementary file 1 [file molecules-27-07643-s001.zip]

Archive with 1 entries (1 files):
- molecules-1927194-supplementary.pdf
